# Supplementary material for: The Protective Impact of Aronia melanocarpa L. Berries Extract against Prooxidative Cadmium Action in the Brain—A Study in an In Vivo Model of Current Environmental Human Exposure to This Harmful Element
Source: Nutrients. 2024 Feb 9;16(4):502. doi: 10.3390/nu16040502 (PMC10891719; doi:10.3390/nu16040502)
Supplement: Supplementary file 1 [file nutrients-16-00502-s001.zip]

Archive with 1 entries (1 files):
- nutrients-2848778-supplementary.pdf
